# Supplementary material for: Anti-Parkinson Effects of Holothuria leucospilota-Derived Palmitic Acid in Caenorhabditis elegans Model of Parkinson’s Disease
Source: Mar Drugs. 2023 Feb 23;21(3):141. doi: 10.3390/md21030141 (PMC10051922; doi:10.3390/md21030141)
Supplement: Supplementary file 1 [file marinedrugs-21-00141-s001.zip]

Archive with 1 entries (1 files):
- marinedrugs-2214536-supplementary.pdf
